# Supplementary material for: HIV treatment response among female sex workers participating in a treatment as prevention demonstration project in Cotonou, Benin
Source: PLoS One. 2020 Jan 23;15(1):e0227184. doi: 10.1371/journal.pone.0227184 (PMC6977752; doi:10.1371/journal.pone.0227184)
Supplement: S1 Appendix — (XLSX) [file pone.0227184.s001.xlsx]

## Sheet: database
cd	D_AGE	D_NATION	Stat_Matri	trav_othcity	trav_othcount	Niv_edu	dursexwk	Other_activ	Inc	Demonstration_condom	Nbclientsex_2wks	usage_condom/2wks	partsex_reg	usage_condon_partreg	Tuberculosis	Syphilis (SD DUO)	Anti-HBs	Anti-HBc	Ag HBs	nb_enfants	vaginose_bact	Candidose	Trichomonas	Gonoccie	Chlamydia	RCNb_clients	J14_Nbclients	M3_Nbclients	M6_Bnclients	M9_Nbclients	M12_Nbclients	M15_Nbclients	M18_Nbclients	M21_Nbclients	M24_Nbclients	RqCAT_usecondom	J14CAT_usecondom	M3CAT_usecondom	M6CAT_usecondom	M9CAT_usecondom	M12CAT_usecondom	M15CAT_usecondom	M18CAT_usecondom	M21CAT_usecondom	M24CAT_usecondom	Regimen	RC_TB	RCCandidose	M3Candidose
007	44	BENINOISE	2	2	2	1	2.7	2	20000	1	15	2	2		4	2	2	1	2	5	3	2	2	2	2	77	12	45	24	0	33	0		0	0	2	3	3	3		3					EFAV/LAM/TENO	4	2	2
008	42	TOGOLAISE	2																		3	2	2	2	2																					TENO/LAM/EFFAV
009	40	TOGOLAISE	2	2	2	1	1.46	1	100000	1	22	3	2		4	2	1	1		3	3	2	2	2	2	55	45	47	57	37	55	29	42	0	37	3	3	3	3	3	3	3	3		3	M 112		2	2
011	35	BENINOISE	2	2	2	1	0.05	6	30000	1	58	3	2		4	2	2	1	2	5	3	2	2	2	2	88	88	888								3	3	3								EFAV/LAM/FUM	4	2	2
016	44	BENINOISE	4	2	2	2	1.61	7	140000	1	8	3	1	2	4	2	2	1	2	4	3	2	2	2	2	15	27	78	17	5	21	10	9	37	42	3	3	3	3	3	3	3	3	3	3	EFAV/LAM/TENO	2	2	2
022	31	NIGERIANE	2	2	2	1	2.54	2	100000	1	22	3	1	2	4	2	1	1		3	2	2	2	2	2	40	20	0	20	22	18	21	0	8	15	3	3		3	3	3	3		3	3	TENO/DIS/FUM/LAM/EFAV	4	2	2
024	45	TOGOLAISE	2	2	2	1	2	1	100000	1	9	1	2		4	2	1	1		3	2	2	2	2	2	10	88	28	98	56	48	39	31	25		2	2	2	2	2	2	2	3	2		TENO/LAM/EFFAV	4	2	2
025	30	BENINOISE	4	2	2	2	4.61	2	140000	1	1	3	1	1	4	2	2	1	2	1	3	2	2	2	2	2	2	1	0	10	2	4	8	4	9	3	3	3		2	3	3	3	2	2		4	2	2
030	35	BENINOISE	2	2	2	1	0.77	2	40000	2	0		1	2	4	2	2	1	2	4	3	2	2	2	2	6	2	0	0	9	0	12		5	0	3	3			3		2		3		TENO/DIS/FUM/LAM/EFAV	4	2	2
034	40	TOGOLAISE	3	2	2	2	2	1	210000	1	54	3	2		4	2	2	1	2	1	3	2	2	2	2	55	52	78	84	55	70	36	70	58	66	3	3	3	3	3	3	3	3	3	3		4	2	2
036	35	GHANEENNE	2	2	2	1	1	1	90000	1	30	3	2		4	2	1	1		3	3	2	2	2	2	68	22	19	36	14	0	0			0	3	3	3	3	3						TENO/DIS/FUM/LAM/EFAV	4	2	2
037	33	BENINOISE	2	2	2	1	3	2	40000	1	32	3	1	1	4	2	2	1	2	4	3	2	2	2	2	8	4	0	0	2	6	0	0	0	0	3	3			3	3					TENO/DIS/FUM/LAM/EFAV	4	2	2
047	37	BENINOISE	2	2	2	1	0.15	6	50000	1	72	3	1	2	4	2	1	1		4	3	2	2	2	2	28	14	0								3	3									NEVI	4	2	2
049	45	NIGERIANE	2	2	2	1	11.53	1	100000	1	13	3	2		4	2	1	2		1	1	2	2	2	2	8	8	18	13	26	55	6	13	34	10	3	3	3	3	3	3	3	3	3	3	TENO/DIS/FUM/LAM/EFAV	4	2	2
064	36	NIGERIANE	4	2	2	3	1.23	2	250000	1	30	3	2		4	2	2	1	2	5	2	2	2	2	2	46	45	888	5	0	15	80	0	47	41	3	3	3	3		3	3		3	3	TENO/DIS/FUM/LAM/EFAV	4	2	2
065	37	BENINOISE	3	2	2	1	2	2	50000	1	30	3	2		4	2	1	1		5	3	2	2	1	2	30	22	4	15	27		0	0	14	29	3	3	3	3	3				3	3	TENO/DIS/FUM/LAM/EFAV	4	2	2
066	32	GHANEENNE	2	2	2	2	0.46	2	200000	1	9	3	1	2	4	2	2	2		3	2	2	2	2	2	30	140	18	24	95	21	90	5	102	6	3	3	3	3	3	3	3	3	3	3		4	2	2
068	35	BENINOISE	3	2	2	1	1.154	2	50000	1	3	3	1	2	4	2	2	1	2	1	3	2	2	2	2	0	2	21									3	3								FUM/TENO/DIS/LAM/EFAV	4	2	2
070	48	BENINOISE	2	2	2	2	3.15	1	140000	1	15	2	1	2	4	2	1	1		2	3	2	2	1	2	15	10	7	56	49	25					3	3	3	3	3	3					TENO/DIS/FUM/LAM	4	2	2
074	24	GHANEENNE	2	2	2	2	1	1	200000	1	10	3	2		4	2	2	1	2	2	3	2	2	2	2	15	5	15	3	25	7	5	11	11	13	3	3	3	3	3	3	3	3	3	3		4	2	2
075	36	BENINOISE	2	2	2	3	2	2	250000	1		3	2		4	2	1	1		2	3	2	2	2	1	3	7	2	2							3	3	3	3							TENO/DIS/FUM/LAM/EFAV	4	2	2
077	46	GHANEENNE	2	2	2	2	0.038	2	200000	1	15	3	2		4	2	1	1		0	3	2	2	2	2	22	39	37	32	57						3	3	3	3	3						TENO/DIS/FUM/LAM/EFAV	4	2	2
083	28	BENINOISE	2	2	2	1	2	1	60000	1	0		1	2	4	2	1	2		2	3	2	2	2	2	0	0	0	0	0	0	39	1	0	0							3					4	2	2
091	20	BENINOISE	2	2	2	1	1	1	60000	1	3	3	1	2	4	2	2	1	1	2	3	2	2	2	2	4	0									3										TENO/LAM/EFAV	4	2
095	39	MALIENNE	4	2	2	2	2.38	2	200000	1	1	3	1	2	4	2	2	1	2	5	3	2	2	2	2	0	15		1	16	1	2					3		3	3	3	3				TENO/LAM/EFAV	4	2
102	35	TOGOLAISE	3	2	2	1	0.23	1	100000	1	68	3	1	2	4	2	2	1	2	7	1	1	2	2	2	78	89	58	26							3	3	3	3								4	1	2
103	31	TOGOLAISE	2	2	2	1	2.23	1	100000	1	10	3	1	2	4	2	1	1		3	1	2	2	2	2	12	6	88	10	30	0	0	0	0	0	3	3	3	3	3						TENO/EFAV	4	2	2
106	30	NIGERIANE	2	2	2	2	0.038	1	200000	1	16	3	1	2	4	2	2	2		4	2	1	2	2	2	15	12	15	46	6			0			3	3	3	3	3							4	1	2
116	43	NIGERIANE	4	2	2	4	0.019	2	400000	1	48	3	2		4	2	1	1		2	3	2	2	2	2	50	112	48	38							3	3	3	3								4	2	2
122	22	BENINOISE	4	2	2	2	2	6	145000	1	1	3	1	2	4	2	1	1		4	3	2	2	2	2	16	8	3					0	0		3	3	3								TENO/LAM/EFAV	4	2
123	34	TOGOLAISE	2	2	2	2	0.73	1	220000	1	5	3	2		4	2	2	2		4	3	2	2	2	2	15	9	5	24	21	6	0	0	4		3	3	3	3	3	3			3		TENO/LAM/FUM/TENO	4	2	2
132	25	TOGOLAISE	4	2	2	3	0.42	1	300000	1		2	1	2	4	2	1	1		1	3	2	2	2	2	17	5	6	1	18	0	0	10	0	0	3	3	3	3	2			3				4	2	2
134	39	BENINOISE	2	2	2	2	0.038	1	150000	1	4	3	1	2	4	2	2	1	2	2	2	2	2	2	2	10	4	6	10	21	42			0		3	3	2	3	2	3					TENO/EFAV	4	2
135	28	GHANEENNE	2	2	2	1	10	1	90000	1	6	3	2		4	2	2	1	2	1	1	1	2	2	2	88	88										3									TENO/LAM/EFAV	4	1
140	34	BENINOISE	2	2	2	2	0.077	2	150000	1	6	3	1	2	4	2	2	1	2	1	3	2	2	2	2	7	7									3	3									TENO/LAM/EFAV	4	2
141	42	TOGOLAISE	3	2	2	1	3	2	120000	1	20	3	2		4	2	1	1		1	2	2	2	2	2	10	20	20	5	44	75	14	4	18		3	3	3	3	3	3	3	3	3			4	2	2
145	26	TOGOLAISE	2	2	2		1.076	1		2	43	2	2		4	2	1	1		2	3	2	2	2	2	26	24	15	5	26	39	17	26			3	3	3	3	3	3	3	3				4	2	2
153	34	NIGERIANE	4	2	2	3	0.23	1	260000	1	9	3	1	1	4	2	2	1	2	3	3	2	2	2	2	22	8	0	6	62	14	34	7	35		3	3		3	3	3	2	3	3		TENO/LAM/EFAV	4	2	2
161	46	BENINOISE	2	2	2	1	8	2	60000	1		3	2		4	2	2	1	2	4	3	2	2	2	2	4	18	6	5	5	12	1	8	7		3	3	3	3	3	3	3	3	3			4	2	2
164	38	BENINOISE	2	2	2	3	0.46	2	250000	1		3	2		4	2	1	1		5	2	2	2	2	2	6	6	74	26	13	8	0		0		3	3	3	3	3	3						4	2	2
170	48	BENINOISE	3	2	2	1	18	2	60000	1		3	2		4	2	2	1	2	2	3	2	2	2	2	10	7	9	0	0	25					3	3	3			3					TENO/LAM/EFFAV	4	2	2
174	42	BENINOISE	3	2	1	2	7	2	150000	1	6	3	2		4	2	1	1		3	3	2	1	2	2	4	8	8	10	7	8	12	4	6		3	3	3	3	3	3	3	3	3			4	2	1
181	32	NIGERIANE	4	2	2	3	0.38	1	260000	1		3	2		4	2	2	1	2	10	2	1	2	2	2	10	15	10	20	0	0	0	0	0		3	3	3	3							TENO/LAM/EFFAV	4	1	1
182	26	NIGERIANE	4	2	2	3	3.3	1	280000	1		3	1	2	4	2	2	1	2	11	3	2	2	2	2	23	44									3	3									TENO/LAM/EFFAV	4	2
191	35	TOGOLAISE	2	2	2	1	2	2	120000	1	9	3	2		4	2	2	1	2	4	3	2	2	2	2	11	8	11	17	10	4	18	12			3	3	3	3	3	3	3	3			TENO/LAM/EFFAV	4	2	2
193	32	NIGERIANE	4	2	2	4	3.38	1	415000	1	6	3	2		4	2	2	1	2	1	2	2	2	2	2	9					0		7			3							3			TENO/LAM/EFFAV	4	2
196	26	NIGERIANE	4	2	2	5	0.0769	2		1	3	3	2		4	2	2	2		1	3	2	2	2	1	3	0	0	0	2	0					3				3						TENO/LAM/EFAV	4	2	2
197	33	BENINOISE	2	1	2	2	4.84	2	150000	1	31	2	1	2	4	2	1	1		0	2	2	2	2	2	6	10	8	37	21	27	32	20			2	2	2	2	2	2	2	2			TENO/LAM/EFFAV	4	2	2
198	40	BENINOISE	4	2	2	2	3	1	150000	1	9	2	2		4	2	1	1		0	2	1	2	2	2	22	56									2	3										4	1
201	30	BENINOISE	4	2	2	1	5.69	2	60000	1	0		1	2	4	2	2	1	1	5	3	2	2	2	2	0	48		0	0	0		0				3										4	2
203	42	TOGOLAISE	2	2	2	1	1	2	120000	1	10	3	2		4	2	2	1	2	2	3	2	2	2	2	27	55	64	3	35	0					3	3	3	3	3						TENO/LAM/EFAV	4	2	2
206	19	BENINOISE	4	2	2	2	4	4	150000	2	1	3	1	2	4	2	2	2		2	1	1	2	2	2	1	3	3	1	1	1	5	2			3	3	3	3		3	3	3			FUM/TENO/LAM/EFAV	4	1	2
211	20	BENINOISE	4	2	2	4	0.15	1	375000	1	3	3	1	1	4	2	2	2		1	3	2	2	2	2	4	7	3								3	3	3									4	2	2
214	41	BENINOISE	2	2	2	1	6	2	60000	1	0		1	1	4	2				1	3	2	2	2	2	0	0	6	18	9	11	8						2	3	3	3	3					4	2	2
216	30	TOGOLAISE	2	2	2	1	9	2	125000	1	30	3	1	2	4	2	1	1		1	2	2	2	1	1	45	31	31	40	32	47	43	28			3	3	3	3	3	3	3	3			TENO/LAM/EFAV	4	2	2
220	30	BENINOISE	2	2	2	1	0.46	1	60000	1	37	3	2		4	2	2	1	1	0	1	1	2	2	2	79	56	64	40	56	35	36	21			3	2	3	3	3	2	3	3			TENO/LAM/EFAV	4	1	2
233	46	BENINOISE	2	2	2	5	1.46	1	550000	1	36	3	2		4	2	2	1	2	4	2	2	2	2	2	21	62	90	12	32	13	4	14			3	2	3	3	3	3	3	3				4	2	2
239	27	BENINOISE	4	2	2	2	2	2	150000	1	25	3	1	2	4	2	2	1	2	2	3	2	2	2	2	2	16		2	0	0	0	0			3	3		3							TENO/LAM/EFAV	4	2
242	42	GHANEENNE	3	2	2	4	1	1	400000	1	38	3	2		4	2	1	1		3	3	2	2	2	2	82	110	43								3	3	3								TENO/LAM/EFAV	4	2
244	45	BENINOISE	3	2	2	2	3	1	155500	1	92	2	2		4	2	2	1	2	4	2	2	2	2	2	23	126	71	207	56	68	94	134			3	3	3	3	3	3	3	3			TENO/LAM/EFAV	4	2	2
250	31	TOGOLAISE	4	1	1	4	2	1	500000	1	0		1	2	4	2	2	2		1	3	2	2	2	2	0	2	0	0	0	0	1	0				3					3					4	2	2
255	23	TOGOLAISE	2	2	2	1	0.038	1	125000	1	15	3	1	2	4	2	1	1		3						0																				TENO/LAM/EFFAV	4
256	21	NIGERIANE	4	2	2	2	6	2	200000	1	36	3	1	2	4	2	2	2		1	3	2	2	2	2	25	7	16	10	0	5	1	0			3	3	3	3		3	3					4	2	2
263	27	NIGERIANE	4	2	1	3	0.019	7	280000	1	10	3	2		4	2	1	1		6	3	2	2	2	2	25	30									3	3									TENO/LAM/EFFAV	4	2
265	34	GHANEENNE	2	2	2	3	0.38	1	250000	1	28	2	2		4	2	1	1		1	2	2	2	2	2	6	6									3	3									TENO/LAM/EFFAV	4	2
267	33	TOGOLAISE	2	2	2	1	0.61	2	130000	1	46	3	1	1	4	2	1	1		0	3	2	2	1	2	6	76	3	0	2	13	0				3	3	3		3	3						4	2	2
268	60	BENINOISE	2	2	2	2	20	2	160000	1	0		2		4	2	1	1		2	2	2	2	2	2	6	1	26	7	6	8	12				3	3	3	3	3	3	3				TENO/LAM/EFFAV	4	2	2
271	42	BENINOISE	2	2	2	1	2	1	70000	1	4	3	2		4	2	1	1		6	3	2	2	2	2	0	0	11	4	18	30	14						3	3	3	3	3				TENO/LAM/EFFAV	4	2	2
273	22	BENINOISE	1																		2	3	2	2	2																					TENO/LAM/EFFAV
275	40	BENINOISE	3	2	2	2	2	2	160000	1	8	3	2		4	2	1	1		1	2	2	2	2	2	3	4	15	0	0						3	3	3								TENO/LAM/EFFAV	4	2	2
276	52	BENINOISE	3	2	2	1	2	2	70000	1	5	3	2		4	2	2	1	2	2	2	2	2	2	2	0	2	0	0	0	0	0					3									TENO/LAM/EFFAV	4	2	2
277	37	BENINOISE	2	2	2	2	3.307	1	175000	1	10	2	1	2	4	2	1	1		2	2	2	2	2	2	0	0	11	8	18	18							3	2	3	2					TENO/LAM/EFFAV	4	2	2
278	20	TOGOLAISE	4	2	2	2	0.46	1	220000	2	15	3	1	2	4	2	1	1		1	3	2	2	2	2	4	1	3	8	18						3	3	3	3	3						TENOLAM EFV	4	2	2
282	40	TOGOLAISE	3			1	0.0769	2	140000	1	30	2	2		4	2	2	2		1	2	2	2	1	2	12	6	0	49	12	16	13				2	2		3	3	3	3				TENO/LAM/EFFAV	4	2	2
285	38	BENINOISE	2	2	2	1	3.307	2	70000	1	10	3	1	2	4	2	2	1	2	3	3	2	2	2	2	16										3										TENO/LAM/EFFAV	4	2
289	30	TOGOLAISE	4	2	2	2	0.69	1	221000	1	0		1	2	4	2	2	1	2	0	3	2	2	2	2	5	76	46	32							3	3	3	3							TENO/LAM/EFFAV	4	2	2
290	26	BENINOISE	4	2	2	2	1.769	6	180000	1	8	3	1	2	4	2	1	1		2	1	2	2	2	2	0	15	9				4					3	3				3				TENO/LAM/EFFAV	4	2	2
294	28	TOGOLAISE	4	2	2	3	1.46	4	310000	1	0	3	1	2	4	2	1	1		4	2	2	2	2	2	3	3	1	6	14	6	2				3	3	3	3	3	3	3				TENO/LAM/EFFAV	4	2	2
307	28	NIGERIANE	2	2	1	2	0.461	1	200000	1	70	3	1	2	4	2	1	1		1	3	2	2	1	2	43	51	10								3	3	3									4	2	2
309	23	TOGOLAISE	4	2	2	2	2	2	240000	1	0		1	1	4	2	2	2		2						0	0	18	7									3	3							TENO/LAM/EFFAV	4		2
313	49	GHANEENNE	2	2	2	2	6	2	200000	1	18	3	1	2	4	2	1	1		4	3	2	2	2	2	18	30	9	26	0	0	0				3	3	3	3							TENO/LAM/EFFAV	4	2	2
314	50	TOGOLAISE	2	1	2	2	5	1	250000	1	3	3	2		4	2	1	1		1	1	2	2	2	2	0	5	1	4								3	3	3							TENO/LAM/EFFAV	4	2	2
316	20	NIGERIANE	4	2	2	2	0.61	1	200000	1	32	3	1	2	4	2	1	1		2	2	2	2	2	2	31			3	3						3			3	3						TENO/LAM/EFFAV	4	2
325	49	BENINOISE	3	2	2	2	3	1	190000	1	0		2		4	2	2	2		1	3	2	2	2	2	0	0	0	0	0	0	0															4	2	2
326	44	BENINOISE	2	2	2	2	2	1	195000	1	23	3	1	2	4	2	1	1		0	2	2	2	2	2	8	15	0	6	0	8	4				3	3		3		3	3				TENO/LAM/EFFAV	4	2	2
330	32	BENINOISE	4	2	2	2	2	2	200000	1	10	3	1	2	4	2	2	1	2	0	3	2	2	2	2	7	73	53	54							3	3	3	3							TENO/LAM/EFFAV	4	2	2
333	49	TOGOLAISE	1	2	2	3	3	1	350000	1	12	2	1	2	4	2	2	1	2	3	3	2	2	2	2	16	9	7	18	6	7					3	2	2	3	2	3						4	2	2
342	35	BENINOISE	2	2	2	1	0.23	2	70000	1	10	3	1	2	4	2	2	2		6	3	2	2	2	2	3	3	6	0	0	0					3	3	3								TENO/LAM/EFFAV	4	2	2
343	41	BENINOISE	2	2	2	2	13	2	200000	1	30	3	1	2	4		2	1	2	1	1	2	2	2	2	32	13	0								3	3									TENO/LAM/EFFAV	4	2	2
356	46	BENINOISE	2	2	2	1	1	2	80000	1	26	3	1	1	4	2	1	1		2	3	2	2	2	2	10	29		18	27	12					3	3		3	3	3					TENO/LAM/EFFAV	4	2
357	47	BENINOISE	2	2	2	2	0.23	2	200000	1	50	3	1	2	4	2	1	1		1	3	2	2	2	2	74	74		79	45	67					3	3		3	3	3					TENO/LAM/EFFAV	4	2
365	46	BENINOISE	2	2	2	2	6	2	200000	1	21	2	2		4	2	2	1	2	3	3	2	2	2	2	25	27	9	17	7	5					2	3	3	2	2	3						4	2	2
366	42	BENINOISE	3	2	2	1	0.307	2	80000	2	58	2	2		4	2	2	2		1	2	2	2	2	2	26	0	21	19	17	24					3		3	3	3	3					TENO/LAM/EFFAV	4	2	2
371	36	BENINOISE	3	2	2	1	4.23	2	80000	1	31	2	2		4	2	1	1		4	2	2	2	2	2	38	1	6	0	7						3	3	3		3						TENO/LAM/EFFAV	4	2	2
373	38	BENINOISE	2	2	2	2	5	2	200000	1	70	3	1	2	4	2	2	1	2	3	3	2	2	2	2	35	49		26	21	52					3	3		3	2	3						4	2
376	37	BENINOISE	3	2	2	1	0.846	2	80000	1	38	3	2		4	2	2	1	2	4	3	2	2	2	2	19	4		0	26	11					2	3			2	3					TENO/LAM/EFFAV	4	2
379	27	NIGERIANE	4	2	2	3	1	1	300000	1	3	3	2		4	2	2	2		6	3	2	2	2	2	31	6									3	3									TENO/LAM/EFFAV	4	2
385	42	BENINOISE	2	2	2	1	1.46	2	80000	1	18	3	2		4	2	2	1	1	1	3	2	2	2	2	6	0	6	0							3		3								TENO/LAM/EFFAV	4	2	2
395	25	BENINOISE	2	2	2	3	0.46	1	250000	1	78	3	1	2	4	2	1	2		7						12	22	0	0							3	3									TENO/LAM/EFFAV	4		2
396	40	BENINOISE	2	2	2	2	2.077	2	200000	1	6	3	1	2	4	2	1	1		4	2	2	2	2	2	1	0	0	0	0	0					3										TENO/LAM/EFFAV	4	2	2
398	30	GHANEENNE	2	2	2	1	17	1	100000	1	0		1	2	2	2	1	1		1	2	2	2	2	2	10										3										TENO/LAM/EFFAV	4	2
400	26	TOGOLAISE	2	2	2	2	0.153	1	250000	1	4	3	1	2	4	2	1	1		2	3	2	2	2	2	3	1	0		0						3	3									TENO/LAM/EFFAV	4	2	2
401	20	BENINOISE	2	2	2	2	0.46	6	200000	1	34	3	1		4	2	2	1	2	3	3	2	2	2	2	0	0	10	17	6	0							3	3	3							4	2	2
404	28	BENINOISE	2	2	2	1	2	2	90000	1	12	3	1	1	4	2	2	1	1	5	3	2	2	2	2	10	7	0	0	13						3	3			3						TENO/LAM/EFFAV	4	2	1
407	48	NIGERIANE	2	2	2	1	1.61	1	100000	1	20	3	2		4	2	1	1		2	1	2	2	2	2	22	39	63	0	38	35					3	3	3		3	3						4	2
408	20	GHANEENNE	4	2	2	1	2	1	100000	1	52	3	1	2	4	2	1	1		0	3	2	2	2	2	47	4	41	38	47	34					3	3	3	3	3	3					TENO/LAM/EFFAV	4	2	2
423	35	BENINOISE		2	2		0.23													2
[truncated: 103 more columns]

## Sheet: Dictionnary
ID
D_AGE: Age
D_NATION:Nationality
Stat_Matri:marital Status
trav_othcity: Traveld to another city for sex work
trav_othcounts:Traveled to another country for sex work
Niv_edu: Level of education
dursexwk: Duration sex work (years)
Other_activ: Do other activities for living
Inc:Income
Demo_condom: Asisted to demonstration on condom use
Nbclientsex_2wks: Number of clients in the last two weeks
usage_condom/2wks: Frequence condom usine during the last two weeks
partsex_reg: Have a regular sexual partner
usage_condon_partreg:Use condom with regular sexual partner
Tuberculosis: History of Pulmonary tuberculosis
Syphilis (SD DUO): test Syphilis
Anti-HBs
Anti-HBc
Ag HBs
nb_enfants:Number of children
vaginose_bact: Bacterial vaginosis
Candidose: Candidosis
Trichomonas
Gonoccie
Chlamydia
RCNb_clients:Number of clients at recruitment
J14_Nbclients: Number of clients at day 14
M3_Nbclients:Number of clients at Month3
M6_Bnclients:Number of clients at month6
M9_Nbclients:Number of clients at month9
M12_Nbclients:Number of clients at month12
M15_Nbclients: Number of clients at month15
M18_Nbclients: Number of clients at month 18
M21_Nbclients: Number of clients at month21
M24_Nbclients: Number of clients at month24
RqCAT_usecondom: Condom use at Recruitment
J14CAT_usecondom:Condom use at day14
M3CAT_usecondom:Condom use at Month3
M6CAT_usecondom: Condom use Month6
M9CAT_usecondom:Condom use Month9
M12CAT_usecondom:Condom use Month12
M15CAT_usecondom:Condom use Month15
M18CAT_usecondom:Condom use Month18
M21CAT_usecondom:Condom use Month21
M24CAT_usecondom:Condom use Month24
Regimen:ART Regimen
RC_TB:History of tuberculosis at recruitment
RCCandidose: Candidosis at recruitment
M3Candidose:Candidosis at Month3
M6CandidoseCandidosis at Mont6
M9Candidose:Candidosis at Month9
M12Candidose:Candidosis at Month12
M15Candidose:Candidosis at Month15
M18Candidose:Candidosis at Month18
M21Candidose:Candidosis at Month21
M24Candidose:Candidosis at Month24
RCTricomonas: Tricomonas at Recruitment
M3Tricomonas:Tricomonas at month3
M6Tricomonas:Tricomonas at month6
M9Tricomonas:Tricomonas at month9
M12Tricomonas:Tricomonas at month12
M15Tricomonas:Tricomonas at month15
M18Tricomonas:Tricomonas at month18
M21Tricomonas:Tricomonas at month21
M24Tricomonas: Tricomonas at month24
RC_vaginose bact: Bacterial at vaginosis at Recruitment
M3_vaginose:Bacterial at vaginosis at month3
M6_vaginose:Bacterial at vaginosis at month6
M9_vaginose:Bacterial at vaginosis at month9
M12_vagnose:Bacterial at vaginosis at month12
M15_vaginose:Bacterial at vaginosis at month15
M18_vaginose:Bacterial at vaginosis at month18
M21_vaginose:Bacterial at vaginosis at month21
M24_vaginose:Bacterial at vaginosis at month24
RCGono: Gonorrhea at recruitment
M6Gono: Gonorrhea at month6
M12Gono:Gonorrhea at month12
M18Gono:Gonorrhea at month18
M21Gono:Gonorrhea at month21
M24Gono:Gonorrhea at month24
RCChlamy:Chlamydia at recruitment
M6Chlamy:Chlamydia at month6
M12Chlamy:Chlamydia at month12
M18Chlamy:Chlamydia at month18
M21Chlamy: Chlamydia at month21
M24Chlamy:Chlamydia at month24
RCCD4: CD4 at recruitment
M3CD4:CD4 at month3
M6CD4:CD4 at month6
M9CD4:CD4 at month9
M12CD4:CD4 at month12
M15CD4:CD4 at month15
M18CD4:CD4 at month18
M21CD4:CD4 at month21
M24CD4:CD4 at month24
CD4VF:CD4 at final visits
RCCV: viral load at recruitment
RCCVLog10: Log10 viral load at recruitment
RCCV_ind: Undetectable Viral load
RCCV_supp: Suppressed viral load
M6CV: viral load at month6
M6CVLog10:Log10 viral load at month6
M6CV_ind:Undetectable Viral load at month6
M6CV_supp:Supprssed Viral load at month 6
M12CV: viral load at month12
M12CVLog10: Log10 viral load at month12
M12CV_ind:Undetectable Viral load at month12
M12CV_supp: Supprssed Viral load at month12
M18CV: viral load at month18
M18CVLog10: Log10 viral load at month18
M18CV_ind: Undetectable Viral load at month18
M18CV_supp: Supprssed Viral load at month18
M24CV: viral load at month24
M24CVLog10:Log10 viral load at month24
M24CV_ind: Undetectable Viral load at month24
M24CV_supp: Suppressed Viral load at month24
FINCV_Rang: Period that final visit occured
FVVL: Final visit viral load
Log10FVVL: Log10 viral load at final visit
VF_ind: Undetectable Viral load at final visit
VF_supp: Suppressed Viral load at final visit
J14_AUTO: Self reported adherence at day 14
M3_AUTO:Self reported adherence at month3
M6_AUTO:Self reported adherence at month6
M9_AUTO: Self reported adherence at month9
M12_AUTO:Self reported adherence at month12
M15_AUTO:Self reported adherence at month15
M18_AUTO:Self reported adherence at month18
M21_AUTO:Self reported adherence at month21
M24_AUTO:Self reported adherence at month24
J14Pill_missed: Pill missed at day 14
M3Pill_missed: Pill missed at month3
M6Pill_missed: Pill missed at month6
M9Pill_missed:Pill missed at month9
M12Pill_missed:Pill missed at month12
M15Pill_missed: Pill missed at month15
M18Pill_missed:Pill missed at month18
M21Pill_missed: Pill missed at month21
M24Pill_missed: Pill missed at month24
PriseJ14: Number of Pill taken at day 14
medianPriseJ14
PriseM3: Number of Pill taken at month 3
PriseM6:Number of Pill taken at month 6
medianPriseM6
PriseM9:Number of Pill taken at month 9
PriseM12: Number of Pill taken at month12
medianPriseM12
PriseM15: Number of Pill taken at month15
PriseM18: Number of Pill taken at month18
medianPriseM18
PriseM21: Number of Pill taken at month21
PriseM24: Number of Pill taken at month24
Statutendstudy: Statut of the study
Reason: reason of ending study
Rang: period of ending study
Subtype: HIV Subtype
NA: Not Available
